# Supplementary material for: Establishment of a Novel Method for Spinal Discectomy Surgery in Elderly Rats in an In Vivo Spinal Fusion Model
Source: Methods Protoc. 2021 Nov 2;4(4):79. doi: 10.3390/mps4040079 (PMC8628999; doi:10.3390/mps4040079)
Supplement: Supplementary file 1 [file mps-04-00079-s001.zip]

Archive with 1 entries (1 files):
- mps-1380791-supplementary.mp4
